# Supplementary material for: Dataset of plasma and aqueous humor cytokine profiles in patients with exudative age related macular degeneration and polypoidal choroidal vasculopathy
Source: Data Brief. 2018 May 24;19:1570–3. doi: 10.1016/j.dib.2018.05.085 (PMC6141765; doi:10.1016/j.dib.2018.05.085)
Supplement: Supplementary file 2 — Supplementary material Table 1: Concentrations of 41 cytokines (pg/mL) in plasma and aqueous humor of patients with exudative age related macular degeneration due to choroidal neovascularization, polypoidal choroidal vasculopathy and age and gender matched controls. Note: Empty cells represent samples negative for that particular analytes. [file mmc2.xlsx]

## Sheet: Concentration data
sample	sample_type	sample_group	clinical_diagnosis	EGF	Eotaxin	FGF2	Flt3l	Fractalkine	G-CSF	GM-CSF	GRO	IFN-a2	IFN-g	IL10	IL12p40	IL12p70	IL13	IL15	IL17a	IL1a	IL1b	IL1ra	IL2	IL3	IL4	IL5	IL6	IL7	IL8	IL9	IP10	MCP-1	MCP-3	MDC	MIP-1a	MIP-1b	PDGF-aa	PDGF-ab/bb	RANTES	Scd40l	TGF-a	TNF-a	TNF-b	VEGF
AMD-001-MSZ	aqueous humor	case	AMD	2.42	10.02		2.71	32.88			22.88							0.66											7.27		181.71	851.88		39.73	11.61	18.25	64.02		1.16					56.72
AMD-002-KSH	aqueous humor	case	AMD	2.97	11.31		4.96	25.64			29.21			1.09				0.85									0.4		15.32		263.81	1243.48		30.26	16.59	23.54	78.14		1.73	1.97				33.73
AMD-007-CSK	aqueous humor	case	AMD	4.05	12.3	16.66	6.32	50.62	8.98		70.23	0.4		2.7				4.91									18.85		31.76		1075.96	1910.28		49.65	10.41	19.73	55.63		2.12	12.11				27.91
AMD-008-JBA	aqueous humor	case	AMD	2.97	10.02	16.66	2.71	35.09	2.94		42.45			12.43				1.03									24.63		34.81		375.74	1583.91	0.22	22.58	22.5	83.38	56.6		1.65	0.48				81.24
AMD-012-JBA	aqueous humor	case	AMD	1.98	11.54		6.15	68.03		1.84	36.55	9.15	0.3	1.2	2.04	1.02		3.88			0.36	4.04	0.84				3.97		30.72		316.81	1640.16	4.67	18.71	18.28	55.11	23.13		0.08	0.06		0.6		9.83
AMD-013-TKT	aqueous humor	case	AMD	1.83	8.89		3.32	44.02		1.49	63.91	7.92	0.3	1.86		1.02		4.32			0.59	2.43				0.02	48.83	1.25	13.6	0.24	344.49	1661.32		19.83	8.37	13.43	30.16			0.98		0.29		24.05
AMD-019-SBK	aqueous humor	case	AMD	1.51	7.09		9.14	54.42		1.84	28.52	13.01	0.14	0.61	2.33	0.79		3.68			0.19	4.64	0.27			0.02	12.18		8.86		273.84	1568.35	8.57	29.08		3	21.01	5.1		0.12		0.29		41.11
AMD-021-ABA	aqueous humor	case	AMD	1.83	9.12		11.1			1.43	50.36	7.43	0.71	0.83	1.74	0.79		3.68			0.17	1.63			0.12		1.66		8.37	0.43	313.82	1488.91		18.14	12.18	15.57	26.74			0.06		0.24		24.05
AMD-022-YKS	aqueous humor	case	AMD	1.83	7.64	3.64	6.56			1.96	26.66	5.17		0.39				4.08			0.19						3.53		6.57		316.18	1169.83	2.09	24.11		12.88	16.98			0.18		0.2	0.45	33.06
AMD-023-LCK	aqueous humor	case	AMD	1.98	10.44		5.29			1.26	46.82	6.18		0.46	0.5		0.12	3.38			0.19	21.89				0.04	4.25		16.09		626.15	1523.89		107.73	4.22	7.26	28.51			0.53		0.56		24.05
AMD-027-HMM	aqueous humor	case	AMD	2.13	8.65	19.36	13.76	80.09		1.84	46.19	0.02			4.05			3.68	0.26		0.26	41.83				0.28	1.45		13.86	0.24	266.7	579.46	9.79	68.27		10.5	8.38			0.41		0.36		52.06
AMD-028-LSC	aqueous humor	case	AMD	4.52	3.29		13.19			0.36	45.26	1.49			4.61	1.69		2.32	1.96		0.26	2.03				0.89	1.89	2.09	5.76	0.24	150.85	905.52	18.98			7.92	21.93		6.42	1.81		0.53		65.29
AMD-030-ZBO	aqueous humor	case	AMD	2.13		39.1	5.73	8.63		1.67	51.3	7.18			5.71			3.19	1.37		0.32	3.04				0.23	0.89		1.81		106.87	747.57	20.36	18.71		6.82	31.66		0.08	1.43		0.07		5.88
AMD-032-TCL	aqueous humor	case	AMD	3.42	12.39	28.58	13.76	65.88		2.08	63.25	6.43			2.91	0.79		2.8	1.91		0.32	3.54	0.84			0.53	3.69		15.78		356.46	1352.81	14.71	59.63		13.89	29.56	0.32	3.36	0.3		0.15	0.58
AMD-033-ACY	aqueous humor	case	AMD	3.24		33.74	2.74	28.19		1.67	59.36	10.37	1.03		0.5		2.42	2.9	1.37		0.29	4.44				0.28	2.97	0.44	4.45		347.26	972.29	7.2	9.1		11.57	24.56	8.8	4.18	1.48				33.06
AMD-034-TKY	aqueous humor	case	AMD	4.31		33.74				2.84	18.85	5.42			5.16	1.48		1.65	1.05		0.21	5.04	0.41			0.23	0.31		0.3	0.43	98.76	858.64	8.57			3.44	20.33		13.56			0.01		48.53
AMD-003-TAI	aqueous humor	case	PCV	3.33	11.71		11.62	47.02	23.43		302.73		0.47	19.08	2.26			3.15				46.66	1.07			1.09	26.92		3228.29		21604.8	11458	66.65	130.11	36.11	23.21	108.76		2.73	11.46		0.06
AMD-004-KDL	aqueous humor	case	PCV		3.54		2.71	30.58			39.04	0.4						1.48									2.71		16.37		423.88	1786.19		39.24	10.19	28.32	66.64		1.73	4.77				83
AMD-005-SAW	aqueous humor	case	PCV	1.49	10.13		2.71	50.62			23.91							1.48				4.05							10.94		358.54	1664.12	0.22	48.8	11.66	19.85	90.33		1.32					63.01
AMD-006-LSW	aqueous humor	case	PCV	2.38	5.46		3.93	25.64			27.7			1.09				2.46									0.55		19.67		276.99	1345.29		18.74	7.51	17.62	78.76		1.49	1.97				46.15
AMD-009-YAK	aqueous humor	case	PCV	3.08	10.46	11.99	2.71	35.09	0.91		41.24							0.85									0.14		14.19		344.41	1040.42		39.73	16.06	24.64	62.08		1.81	3.39				52.51
AMD-010-LKE	aqueous humor	case	PCV	2.21	16.27		4.96	60.64	0.91		48.17							2.38				19.25					0.77	1.7	9.88		523.65	1372.43		59.3	11.34	15.78	52.88		1.65	0.48
AMD-011-TTK	aqueous humor	case	PCV	2.38	2.34		2.71	30.58			35.52																1.26		11.38		181.92	1295.55		34.68	7.77	6.32	48.71		1.41	0.48				55.36
AMD-014-GHM	aqueous humor	case	PCV	1.16	3.29		7.34	118.6		1.38	35.01	6.18				1.48		2.9			0.5	4.94	0.84			0.28	1.26		5.99	0.43	333.75	1036.62		15.16	7.74	8.88	18.11	8.52		0.98		0.35		55.49
AMD-015-CAG	aqueous humor	case	PCV	2.27	8.53	19.36	8.44	24.32	9.73	1.84	73.58	8.9		1.71		1.69		4.57		0.07	0.3	45.73	0.41				48.9	0.94	93.64		585.71	5431.36		24.11	13.43	17.11	24.94			0.53		0.43		71.5
AMD-016-CSC	aqueous humor	case	PCV	2.2	21	25.02	9.82			3.62	42.11	11.57		1.34	0.5		0.58	5.58		0.93	0.42	3.64	0.7			0.04	12.06	2.09	24.01		2498.63	2363.05	11.94	44.09	8.74	17.53	26.59			0.76		0.45		37.18
AMD-017-FU	aqueous humor	case	PCV	2.68	4.44		0.12	44.02		2.19	26.39	4.66		0.32	3.48			2.8		0.47	0.36	1.63	0.13				1.74		10.96	0.09	284.48	1248.7		20.93	14.96	23.83	12.95			0.06		0.48		33.06
AMD-018-ARB	aqueous humor	case	PCV	1.83	8.16	15.86	2.09	68.03		0.75	21.68	10.12	0.79					2.37		0.47	0.44					0.14	0.72		4.53	0.34	129.11	916.18	5.61		5.36	7.71	18.8					0.4		83.28
AMD-020-CCH	aqueous humor	case	PCV	0.74	8.89	3.64	7.72	59.17		1.26	34.79	7.92						2.85			0.19	14.57				0.09	3.01		12.52		395.04	1620.57	3.56	55.89	9.16	13.62	22.08					0.26		5.88
AMD-025-TKC	aqueous humor	case	PCV	3.54	3.54	15.86	14.6			3.02	80.65	7.43		0.61		0.25	3.54	3.38	1.91		0.78	34.31				0.64	8.39		219.05		4792.01	17541.8	37.33	62.55		8.35	37.07			2.52	0.72	0.8
AMD-029-LCP	aqueous humor	case	PCV	4.04		38.25	18.95	35.06		2.13	120.6	14.68	0.54				1.65	3.63	1.69	1.84	0.6	6.75	0.41			0.04	17.11		98.37		1290.03	7138.37	21.68	50.51		8.56	27.42	4.8				0.39		16.18
AMD-031-SLH	aqueous humor	case	PCV	1.34		3.64	4.84	44.02		0.92	29.93	13.73	0.14		8.94	0.06	0.31	2.99	2.53	2.06	0.54	0.32					0.98		6.34		138.33	656.71	9.79	22.01		12.23	28.61		2.46		0.21	0.36
CAMD-001-CTY	aqueous humor	control	control	1.99		11.99		13.44	0.91																						2.89	7.9							0.63					19.67
CAMD-002-LAT	aqueous humor	control	control		7.51	11.99	3.93	35.09			17.84							1.03									0.59		6.33		249.95	1214.84		41.64	1.17	16.05	91.74		1.32	6.14				65.32
CAMD-003-HYY	aqueous humor	control	control	3.79	3.54	22.93	2.71	39.29			34.63				0.2			1.9									1.56		10.56		481.06	1716.86		33.61	16.5	32.35	69.64		1.65	0.48				102.95
CAMD-004-WKP	aqueous humor	control	control	3.19	11.91		5.89	35.09			34.45			0.43				3.38				1.94					0.36		7.83		607.96	1675.62		38.75	7.64	17.36	91.61		1.81	2.68				12.57
CAMD-005-WLN	aqueous humor	control	control	3.83	13.24		2.71	81.01			28.89							2.38											17.33		293.16	1419.34		27.87	13.44	17.1	48.96		1.49	0.48
CAMD-006-FBM	aqueous humor	control	control	1.99	15.8		2.71	25.64			30.04							0.85											13.31		509.66	1017.17		46.19	5.5	19.12	73.14		1.81	7.49				92
CAMD-007-LTK	aqueous humor	control	control	2.38	4.47			39.29	4.63		32.69							0.66									4.57		32.92		238.84	1109.92		17.89	8.53	15.23	69.92		1.65	3.39				52.51
CAMD-008-SBS	aqueous humor	control	control	2.68	8.4	11.41	6.95	38.19		2.49	36.99	5.93		0.17	6.53			3.14			0.3	2.03	1.48				1.02		5.72	0.29	306.87	1355.77	13.83	16.38	8.12	10.2	22.02	3.91				0.48		16.18
CAMD-009-KCH	aqueous humor	control	control	2.68		11.41	10.47	72.19		2.61	34.34	10.12		1.49				2.85			0.47	2.33	0.27				2.22		4.68		184.04	1109.76		11.26	6.81	16.26	28.76	6.26		0.18		0.26		28.71
CAMD-010-CSW	aqueous humor	control	control	1.91	12.58	11.41				2.19	33.19	8.41	0.46		1.44	2.12		2.7			0.14	0.63	0.2				0.98		10.38	0.04	212.82	1174.69		19.27	5.36	6.36	22.22			0.06		0.42		30.92
CAMD-012-TQH	aqueous humor	control	control	1.16	6.21	19.36	6.15			1.03	20.71	11.09	0.3			1.02		3.04			0.25	11.76					1.36		12.23		101.09	1150.9	3.56	11.26	5.2	4.65	29.86	1.38	0.08	0.24		0.42	1.34	98.46
CAMD-013-TPP	aqueous humor	control	control	2.13	6.66			31.74		2.31	36.55	0.64	1.6		2.33		0.4	3.83			0.47	3.94					1.09		6.38	1.12	291.41	1113.63	8.57	30.97		4.9	23.1	6.26	10.64	0.81		0.33
CAMD-014-PBM	aqueous humor	control	control	1.98	8.03	11.41	6.95	44.02		2.43	32.01	6.93		0.76	2.91	1.69		2.32		0.55	0.17	6.85	0.55			0.04	2.3		11.35		220.49	1418.04	11.94	8.33	7.61	11.85	18.24			0.18		0.42		68.42
CAMD-015-SE	aqueous humor	control	control	2.13	7.09		11.1	24.32		2.31	33.65	10.12		1.78		2.01	0.49	2.7		0.93	0.03	5.85	1.41			0.11	54.13	1.05	22.58		754.67	1959.21	2.09	8.33	7.08	21.51	22.15		0.08	0.18		0.55		117.76
CAMD-016-MSS	aqueous humor	control	control	1.51	3.01	3.64	6.56			1.9	24.12	0.93	0.46	0.32	1.74	1.48		3.34		0.47	0.73		0.13				0.67		3.99		146.66	1100.47	10.9	4.92	0.52	2.85	38.21		0.08			0.3
CAMD-017-SCC	aqueous humor	control	control	1.68	7.09		9.82	15.04		1.09	38.05	4.4		0.76		1.8	0.4	2.8			0.03	1.03				0.38	14.47	1.15	9.83		333.82	2117.27		13.91	5.51	12.32	16.21					0.37		65.29
CAMD-018-HWK	aqueous humor	control	control	1.98	7.09	3.64	3.32	54.42		1.26	16.07	6.68		1.34		1.02		2.8	0.26		0.5	3.74					0.63		4.53		207.2	867.25	5.61	26.14	11.34	15.74	13.72			0.64		0.23
CAMD-019-CWS	aqueous humor	control	control	1.59	6.81	3.64	2.74	54.42		1.49	14.43	5.68				1.48	0	2.9			0.59	4.64	0.13				1.36		4.7		196.26	932.81	9.79	18.71	0.75	5.4	22.31					0.38		88.92
CAMD-020-YPN	aqueous humor	control	control		8.53		9.14	38.19		1.96	38.26	5.68	0.79	1.49	0.5		0.31	2.41	0.14			0.02				0.19	2.89		6.42		608.74	1162.17	3.56		2.89	3	34.77	1.38	10.33			0.45
CAMD-021-WAM	aqueous humor	control	control	2.68	6.51	15.86	5.29	38.19		0.7	47.9	6.18		1.05				2.99			0.47	1.43				0.04	0.17		8.92		247.04	773.74	4.67	6.71	6.53	11.18	17.48		16.29			0.33	0.45	88.92
CAMD-022-LSK	aqueous humor	control	control	1.68	9.79					1.9	17.59	4.4	1.44			0.25		3.53			0.3	0.02	0.7			0.19		1.64	6.69		223.9	767.76		22.01	8.12	9.5	16.61			0.87		0.15		52.06
CAMD-023-TKH	aqueous humor	control	control	2.81	3.29	3.64					70.37	5.68	0.06	1.56		1.69		2.32			0.36	1.63				0.64	1.02		9.71	0.63	73.78	556.48		8.33	2.45	8.67	14.66					0.03		30.92
CAMD-024-QAT	aqueous humor	control	control	1.83	7.51		9.82			0.81	25.83	5.68	0.3	0.76		1.48		3.29			0.22	5.04	1.7			0.14	1.45	1.05	4.57	0.48	168.41	1006.97	12.43	19.83	2.68	3.29	35.11					0.14	0.04
CAMD-025-MAB	aqueous humor	control	control	2.27		33.74				1.15	29.04	5.68			2.04	2.22		3.38			0.3	1.43	1.41				0.76		2.9		248.64	573.63	3.56	37.75	3.86	8.35	31.04		8.45			0.29		16.18
CAMD-026-TKW	aqueous humor	control	control	2.13	7.9					1.38	19.71	3.89			2.33	0.25		2.7				6.05	0.13			0.04	1		4.8	0.97	185.35	1781.63	5.61		3.1	3.29	27.67					0.36
CAMD-028-CKH	aqueous humor	control	control	2.68	4.01	15.86	6.15	31.74		2.19	32.48	4.15		0.03		0.66		2.99			0.53		0.84				2.48		11.37		162.45	1429.47	10.9	15.16	7.99	8.14	14.49					0.33		80.4
CAMD-030-WSS	aqueous humor	control	control	1.83	4.84					0.75	14.43	4.66	0.14	0.1	2.91	1.25		2.94			0.3	0.02					0.28		3.63		58.31	644.77		9.1	2.57	2.7	12.98		2.46			0.31		26.43
CAMD-031-EBH	aqueous humor	control	control	1.98	9.79	8.41	7.72			0.36	38.47	8.41	1.03	1.71		0.91	0.12	3.19			0.5	6.85	0.13			0.09	2.03	0.29	8.2	0.48	567.29	1629.69	9.79	17.56	5.28	11.95	31.77		1.98	0.59		0.42		37.18
CAMD-032-SBH	aqueous humor	control	control	2.61	9.9		5.29	20.02		1.67	24.7	4.91			2.33	1.25		3.48				1.53	0.84				0.76		4.18		137.69	870.54	7.2	16.38	2.45	3.58	30.01			0.87		0.22		24.05
CAMD-033-OTS	aqueous humor	control	control	2.81	5.56	31.77	3.32			2.55	25.27	4.66						3.63		0.47	0.19	2.03	0.84			0.04	2.24		18.16		209.26	2103.16	8.57	30.03	7.99	13.71	21.96					0.36		37.18
CAMD-034-TKH	aqueous humor	control	control	3.06	5.21		6.15			1.32	24.41	5.68						3.14			0.76	5.44				0.19	0.07		6.01	0.34	178.58	818.98		3.91	5.36	3.72	24.42			0.18		0.36		55.49
CAMD-036-TGK	aqueous humor	control	control	1.68	6.51	27.44	12.32	31.74		1.15	24.7	5.68		0.25			0.21	2.56			0.08	8.55					2.44	0.7	12.03	0.43	157.3	1355.82		6.71	9.57	11.38	29.67					0.38	1.46	43.01
CAMD-037-CMM	aqueous humor	control	control	2.94	8.53	23.73		51.95		1.84	23.82	8.17	0.46					1.94		0.15	0.42					0.09	1.04		7.58	1.02	165.59	789.65			5.96	18.28	16.78		0.08	0.53		0.22
CAMD-039-OLH	aqueous humor	control	control	1.34		19.36	2.09			1.15	23.53	2.04		1.93	2.91	0.66		1.94				0.63	0.27				1.57		5.55		245.94	1208.74		12.61			29.6			0.98		0.11		33.06
CAMD-040-TH	aqueous humor	control	control	1.83			4.36			1.84	22.92	1.77						2.9			0.53		0.13				0.56		2.54	0.24	200.44	804.47	5.61	3.91		3.29	20.55					0.36		30.92
CAMD-041-QKY	aqueous humor	control	control	2.94	1.56		7.72	15.04		1.67	32.01	12.53		0.54		1.02		2.7		0.15	0.03	2.13	0.27			0.02	1.36	0.94	7.68	0.48	785.57	826.48	7.9			3.85	22.67	7.4				0.48	0.04	151.99
CAMD-042-CSH	aqueous humor	control	control	3.92	9.23	35.48	11.48	55.78	4.1	1.15	18.52	12.48	1.1	2.59	10.19	3.18	2.4	2.39		0.76	1.31	3.11	0.63		4.6	1.03	0.67	6.38	1.42	0.61	66.98	420.47	16.05	19.28	9.05	9.08	9.66	12.45		0.41			1.98
CAMD-045-TKH	aqueous humor	control	control	3.92	7.32	35.48	9.79	45.85	1.88		11.08	8.72	0.45	1.67	5.27	2.16	1.3	1.17				25.28			1.1	0.61		4.64	4.04	0.48	167.99	483.06	11.37	13.47	9.05	16.09	11.86	13.98	12.09	0.06			0.12
CAMD-047-TSG	aqueous humor	control	control	0.78			0.67				5.09																		0.47		49.39	449.55					10.45
CAMD-049-CNK	aqueous humor	control	control	1.43		25.02				0.86	40.22	7.43	0.14		2.33			2.41	2.01		0.43	3.14	0.77			0.79	1.83		4.57		109.24	1049.26		21.47		13.25	19.52	9.9		2.09		0.24
CAMD-050-LKH	aqueous humor	control	control	1.51		27.44	8.08	8.63		0.98	47.46	7.67	1.11		8.41	1.91		2.37	0.99	0.23	0.66	32.51	0.55			0.89	2.91	1.73	12.52		189.45	1090.44		16.38		16.77	18.82	1.72		2.25		0.15		52.06
AMD-001-MSZ	plasma	case	AMD	14.68	122.04			67.69	72.46	27.86	115.15	20.7	60.49	1.09		5.06		1.03	15.76		0.29	13.42				1.55	3.41		13.03		125.42	427.28	21.66	710.07	11.37	38.44	293.45	52.15	750.78	1424.41		7.23		607.95
AMD-002-KSH	plasma	case	AMD		77.58	54.36				2.79	47.39		33.62	0.58	1.63			0.31	12.78		1.35	14.16				0.66	1.47		4.64		106.61	259.32	13	559.1	2.98	11.48	101.3			589.54		8.98		534.01
AMD-007-CSK	plasma	case	AMD	3.22	99.59	54.36			31.75		176.58	19.49					1.3		8.37	16.57		7.28				0.9			3.09		183.69	298.54	5.42	476.91			144.92	80.05	365.18	414.03		6.9	0.73	79.08
AMD-008-JBA	plasma	case	AMD	7.19	75.26	189.03	99.1	46.29	1603.41	18.04	90.84	27.6	174.42	2.42	41.2	9.35	10.3	3.63	136.45	73.22	0.52	18.52	2.27		35.36	1.55	19.51		46.8		406.75	469.71	31.62	989.15	3.39	182.81	52.38	153.87	273.87	391.72		19.37	26.22	3167.05
AMD-013-TKT	plasma	case	AMD	7.52	64.65	54.36	40.05	120.28	97.88	6.71	175.37	27.6	8.73	0.24			1.3		5.06		0.88	11.54					0.36	2.23	4.47		160.85	637.07	13	477.39	1.19	21.71	114.9	117.26	911.74	807.63		7.44	6.77	436.09
AMD-019-SBK	plasma	case	AMD		86.64			41.29	37.29		38.71		21.69					2.69	10.35		1	4.41				0.9	0.47		5.99		106.83	509.3	13.8	367.35	2.54	13.23	38.39		301.08	700.24		4.39	3.88	357.75
AMD-021-ABA	plasma	case	AMD		107.15	120.36		75.16	103.81		29.19	18.26	20.94				26.31	0.55	24.35	34.03		14.89				0.94	9.26		2.76		209.67	376.24	16.78	472.15	8.95	52.65	30.18		111.08	425.14		7.55	6.77	1459.85
AMD-022-YKS	plasma	case	AMD		99.69	59.48		59.68		4.2	69.64		10.21					0.31	7.9	6.03		8.47				1.63			1.29		245.23	334.02	12.16	327.54	1.58	9.97	26.17			363.66		6.9	0.73	17.12
AMD-023-LCK	plasma	case	AMD	6.7	146.97	15.65		16.33	26.46	17.76	52.11	21.69	4.03	5.34	13.16	1.6		0.47	1.35		0.27	21.86				0.51	1.25		6.75	2.97	1616.77	297.89		990.09		7.36	100.63	56.74	123.15	317.39		11.02
AMD-027-HMM	plasma	case	AMD	25.05	234.62	79.71		74.41	63.63		991.94	24.55	4.71			5.01			2.66		1.17	33.89					0.8		5.99		656.51	503.08		722.22		49.96	1208.06	5659.5	3542.01	293.67		12.16		107.06
AMD-028-LSC	plasma	case	AMD	30.81	151.62	118.5	14.37	76.04	63.63	13.1	95.24	11.73	36.07	4.73		20.45			8.35	197.91		15.5	2.35		4.13		8.01	0.75	7.86	0.18	507.7	301.27		492.12	6.57	51.14	183.32	252.73	183.85	40.44		13.51		475.43
AMD-030-ZBO	plasma	case	AMD	12.69	95.95	62.57		55.23	44.56		20.91	9.1	20.77			15.45			4.74	44.68		2.91				9.23	3.05		2.19		252.9	369.6		537.72	6.57	37.92	29.45			19.01	0.96	7.59		363.33
AMD-033-ACY	plasma	case	AMD	108.45	105.81	250.09	67.89	173.1	184.23	353.19	34.6	24.55	132.44	5.39	5.86	43.72	2.32		37.39	675.03	5.87	16.22	15.01		22.85		14.19	6.25	24.82	2.98	248.09	223.75		756.6	45.19	80.93	111.51	321.55	66.77	39.64	17.52	15.76	103.94	1071.57
AMD-034-TKY	plasma	case	AMD	80.69	159.17			55.23	219.81	0.65	76.21	15.1	38.73	5.17		8.87	145.57		3.07	5.7		334.12				24.45	2.31		19.63	0.18	231.26	372.17	208.88	347.18	22.39	108.51	259.87	187.53	852.7	69.81		7.59	601.46	277.6
AMD-003-TAI	plasma	case	PCV		80.43	101.39		67.69	39.06	15.17	91.74	15.72	36.8	0.75	6.85	9.92		0.18	30.41		0.88	23.81				1.47	2.41		7.37	11.77	106.61	286.12	18.16	513.25	2.79	21.71	114.55		149.75	772.77		2.35		807.34
AMD-004-KDL	plasma	case	PCV		63.32	75.32	30.89	41.29	61.23	15.66	62.28	7.11	24.55		1.63	13.97	11	1.15	25.36	18.74	0.52	152.12	1.07			0.51	1.71		9.2		221.7	480.73	18.82	629.93	4.39	31.33	35.21	89.33	212.62	665.23	0.14	9.77	5.34	387.63
AMD-005-SAW	plasma	case	PCV	24.06	100.55	207.86	66.04	199.45	133.75	44.98	149.69	78.42	104.85	0.75	28.42	32.11	2	7.36	65.69	53.75	71.37	37.02	7.15	0.04	14.73	1.34	39.36	7.87	28.29	7.51	86.84	290.77	34.92	856.43	11.14	184.13	270.29	172.48	1055.49	1572.58	2.4	8.08	46.52	1497.52
AMD-006-LSW	plasma	case	PCV	26.67	80.77	130.48		69.6	109.6	21.71	325.57	26.49	130.24			14.49		1.63	56.49	7.3	0.29	31			17.23	1.43	5.27	2.23	23.68	7.24	140.95	242.48	14.58	429.17	11.52	37.27	425.52	362.47	820.3	1180.43	2.16	11.28		1235.27
AMD-009-YAK	plasma	case	PCV	47.39	131.26	268.7	24.11	138.68	81.72	63.25	98.2	28.7	49.46	4.08		19.04	65.91	2.93	32.15	147.14	3.06	46.51	4.88	0.38	10.28	0.98	28.45	0.52	13.32		271.44	380.22	30.14	571	36.74	200.35	568.87	231.08	623.66	2079.79	0.84	14.11	5.34	1357.68
AMD-010-LKE	plasma	case	PCV	15.79	180.93	42.9	39.12	88.94	58.29	5.49	199.2		6.97	2.09			4.73	1.51	2.94		0.11	19.59		0.21		0.82			3.62		160.47	766.86	11.29	340.6		17.31	367.32	53.66	784.84	2131.84		7.01		29.93
AMD-011-TTK	plasma	case	PCV	5.3	72.61	141.41		75.16	37.29		171.69		21.24						16.32		0.05	19.94				5.04	3.5		4.47		166.58	320.1	15.33	681.59	5.42	16.72	449.93	281.99	393.24	1523.02		5.39		593.48
AMD-014-GHM	plasma	case	PCV	5.72	63.32	73.21	84.74	41.29	61.23	6.71	61.13	40.12	55.58			14.49		2.58	23.53	35		27.26				0.98	0.67		10.71		162.39	383.59	20.12	359.69	5.95	36.48	82.72	19.75		537.87		7.33		202.57
AMD-015-CAG	plasma	case	PCV	8.74	96.71	64.29		92.19	52.22		47.84		17.05	2.75					3.14		1.11	14.89				8.89			6.61		124.36	277.45	18.16	381.28	3.39	16.11	272.65		441.01	1131.98		6.47		233.76
AMD-016-CSC	plasma	case	PCV	3.22	65.78	118.86		85.62	169.91	8.43	98.77	18.26	31.04	2.09				0.31	17.06	20.87	0.88	18.52					0.3		3.42		156.99	269.93	20.43	418.87	1.11	22.99	62.93		164.13	770.09		9.24		145.54
AMD-017-FU	plasma	case	PCV	6.49	39.39	83.36		78.74	77.81	18.5	68.57	3.54	17.94	104.06		3.27		0.31	10.91	9.74	1.11	22.06				1.06			5.99	1.15	185.15	274.99	25.97	300.42	0.75	21.71	33.19		466.69	562.38		8.87		72.28
AMD-018-ARB	plasma	case	PCV	21.76	169.4	474.95	239.98		309.53	81.48	230.3	204.29	66.33	17.58	177.45	153.97	21.29	32.68	57.57	154.08	14.4	164.76	38.48	0.55	75.75	4.95	5.7	17.66	21.12	230.49	253.53	532.8	81.35	386.57	21.67	83.55	242.55	409.83	1366.78	2328.04	8.79	19.87	186.22
AMD-020-CCH	plasma	case	PCV	25.2	70.82	32.56	3.63	15.05	64.12	29.56	102.74	43.07	8.44	0.41	35.43			1.27	6.48	7.3	0.05	67.71				0.7	0.93	0.52	12.74	3.18	560.68	407.35	18.16	303.11	8.44	64.99			326.38	729.82		14.62	1.57	168.66
AMD-024-WKY	plasma	case	PCV	28.02	120.97			4.77		1.11	117.34	4.37	9.97			0.36	19.52		7.85		0.27	45.88				3.28	1.19		5.83	0.71	251.68	314.17	70.5	507.98	10.29	25.06	345.37	461.62	759.48	934.2		4.85	101.82	32.88
AMD-025-TKC	plasma	case	PCV	22.19	126.56	120.2	4.53	201.43	105.95	36.28	28.89	51.4	11.67	38.91	43.36	13.55	5.22	2.99	3.38	88.22	3.64	25.61	5.31	0.35	12.3		1.5	0.15	4.31	4.89	778.03	330.37		455.84	7.15	27.45	57.87	76.55	574.1	56.61	1.9	12.74		299.25
AMD-026-SHL	plasma	case	PCV	9.3	169.44	75.59		87.05	26.75	10.48	150.55	22.26	12.56	3.16	5.86	3.92			1.64	4.07		13.6					0.25		11.78		901.89	361.99		618.36	4.95	17.52	110.31	262.93	1362.02	59.28		12.41		260.31
AMD-029-LCP	plasma	case	PCV	32.09	106.71	125.23		80.84	86.56	21.06	164.29	69.63	43.64	3.84	5.86	13.55	6.41	0.41	18.93	10.3		19.81			7.66	0.9	25.5	0.91	7.89	0.29	430.18	404.77	8.32	587.24	10.5	27.7	205.03	531.15	512.23	55.79	0.02	8.25		581.96
AMD-031-SLH	plasma	case	PCV	26.63	107.53	92.48	183.39	115.62	67.56	5.28	63.61	2.2	39.68		3.18	121.87			21.93	178.83		5.41			0.27	69.66			9.51		176.38	248.2		403.73	12.2	109.11	40.98	211.54		31.73	6.03	8.12		709.6
CAMD-001-CTY	plasma	control	control	9.31	41.51	28.54	55.02	50.98	64.12	8.99	236.51		19.74	1.75		4.72	1.77	2.69	14.27	186.58	0.41	19.94	1.37			1.3		1.98	4.34		190.94	235.35	12.16	350.7	4.96	36.48	220.75	214.96	709.86	1987.9		6.96	10.21	336.11
CAMD-002-LAT	plasma	control	control	7.52	88.59	89.04		57.58	49.07		65.66	27.6	43.2	1.25				2.93	30.13	22.96	0.05	21.36		0.38		0.35		0.52	11.82		131.92	403.71	11.29	776.32	4.07	31.97	250.94	27.21	1046.09	882.63	0.14	5.28		433.31
CAMD-003-HYY	plasma	control	control	17.18	40.54	103.06	17.26	92.19	64.12	7.29	50.49		90.73	2.09		3.27	2	3.63	48.89	90.22	1.94	27.26				1.71	0.88	4.13	17.84		296.93	326.02	8.4	630.6	14.53	60.14	325.88	104.79	395.28	632.85	0.44	14.21	29.28	1715.17
CAMD-004-WKP	plasma	control	control	8.74	89.02	36.24	18.46	98.49	72.46	5.49	121.56		69.41	0.41		0.95		2.93	47.35			35.7		0.21		1.55	1.47		22.17		209.67	494.91	20.12	391.08	9.03	27.56	313.89	94.98	560.21	1318.29		8.29	5.34	879.66
CAMD-005-WLN	plasma	control	control	10.35	75.26	54.36		50.98	44.18		95.88		2.9	2.92				1.51	4.48	7.3	0.05	21.36				0.2			4.18		170.73	250.61	22.56	350.95	2.41	9.97	231.99	5.4	437.05	1261.41		4.17	32.31	701.23
CAMD-006-FBM	plasma	control	control	130.42	127.39	784.27	341.92	168.42	1009.66	164.7	198.07	172.87	331.18		519.14	189.82	96.44	18.87	169.99	637.65	53.2	248.78	102.25	0.97	56.48	69.49	58.18	67.59	49.01	19.87	650.1	551.95	129.74	1036.95	41.83	200.72	470.89	1007.73	669.54	3553.44	29.84	54.41	267.47	4679.87
CAMD-007-LTK	plasma	control	control		20.5	103.06		59.68	27.83	16.14	100.77		0.63	0.75		3.65	0.8		6.01	12.08	0.41	19.59				0.47			2.95		33.92	215.92	19.48	271.76		27.56	199.65	28.83	998.1	912.08		2.76	6.77	114.92
CAMD-008-SBS	plasma	control	control	12.01	80.03	48.88		90.57	42.51	17.09	84.67		25.45						23.06	25.03	2	24.16				1.34			11.39		132.55	362.21	10.38	295.56	2.92	18.74	382.85	242.61	597.3	1860.02		8.34	2.36	109.4
CAMD-009-KCH	plasma	control	control	114.98	72.91	151.77	43.71	139.94	80.43	22.61	157.15	40.12	106.41			18.8	8.87	1.98	59.74	644.38	62.84	13.42	6.3			1.39	23.51	10.86	24.63		111.09	283.31	24.86	540.91	19.01	91.55	379.53	252.19	560.89	772.77	4.45	14.06		2047.09
CAMD-010-CSW	plasma	control	control	201.14	96.09	382.32	512.02	214.44	142.1	931.36	145.87	692.08	106.56	7.38		244.98	13.42	1.63	124.49	1051.09	1.58	23.46	2.56			2.55	49.13		44.33	2.33	160.08	387.43	28.62	810.14	28.31	177.31	294.62	293.32	684.6	1547.78	3.51	13.09		815.96
CAMD-011-TKS	plasma	control	control	9.84	91.21	39.67		63.76	33.64	1.13	115.93		6.09	1.92				2.22			1	20.65				0.82			3.88		54.41	364.37	17.82	464.26		15.5	316.56	249.64	1175.68	2022.26		4.28		173.08
CAMD-012-TQH	plasma	control	control		79.75	325.8	547.95	137.42	64.12	18.04	107.43	29.79	194.24	27.26		69.14	39.83	0.31	202.81	20.87	1.47	27.6	5.16		22.73	0.86	70.52	1.98	74.74	9.59	674.7	362.87	27.31	749.38	51.95	317.3	165.5	804.48	873.34	1250.59	5.63	15.84	102.24	6394.12
CAMD-013-TPP	plasma	control	control	24.31	74.44	254	39.58	160.43	524.42	29.98	220.09	232.03	133.37	4.08	14.42	104.57	9.23	3.16	104.29	66.25	0.82	47.16		0.72	2.47	1.39	36.13	1.18	41.77	0.69	268.12	335.28	34.69	918.92	14.85	148.59	380.11	771.26	1186.66	1040.68	5.86	15.34	8.85	1920.1
CAMD-014-PBM	plasma	control	control	15.24	75.61	222.68	9.39	101.55	114.14	36.61	133.57		300.46	0.07	9.59	15.01	2.23	1.27	96.32	14.35	0.58	20.65	60.97		5.11	0.98	28.52	0.7	29.77		361.95	485.14	20.12	923.94	26.5	117.28	128.99	180.4	561.91	1040.68	4.45	22.47	807.03	1893.69
CAMD-015-SA	plasma	control	control	13.9	61.13	28.54		100.03	14.14	7.29	116.71	20.7	17.05	0.41					12.5		0.05	14.53				1.63	3.28		5.53		321.68	385.07	12.59	712.25	2.01	8.32	260.18	82.21	898.8	1539.52		7.01		164.17
CAMD-016-MSS	plasma	control	control	21.2	48.87	112.73		132.29	75.16	32.08	243.99	53.42	45.18	6.23		4.38	6.66	0.55	32.33	51.93	1.7	31	2.86	0.04		2.72	3.68	8.1	11.49	0.2	55.3	380.4	18.82	402.8	7.21	62.44	530.79	364.33	1175.84	1429.87		6.04	6.06	645.9
CAMD-017-SCC	plasma	control	control	6.85	69.55			98.49	39.06	4.2	140.38		11.54				4.13	2.22	3.52		1.11	7.28				1.96			2.85		128.79	360	29.13	533.27	0.75	5.44	220.2	1.18	428.75	810.31	0.84	5.71	27.45	130.71
CAMD-018-HWK	plasma	control	control		76.54	51.67		71.48	66.95		103.02	10.21	3.77	1.09				0.55	34.16		1	3.12				1.55			7.3		300.14	389.13	13	481.91	4.39	19.02	253.7	9.21	176.67	1148.12	0.25	3.55		85.59
CAMD-019-CWS	plasma	control	control	50.57	94.42	280.41	98.39	405.24	183.13	42.62	132.14	84.9	130.4	12.15	76.67	26.51	14.43	3.87	64.97	129.95	3.7	61.78	16.52	1.89	26.83	2.89	3.14	12.29	24.73	7.51	183.32	376.15	39.99	861.51	36.79	118.86	344.7	603.26	257.22	1326.43	6.8	23.46	32.31	3853.95
CAMD-020-YPN	plasma	control	control	7.52	57.96		32.88	92.19	64.12		379.23		18.99	64.17		9.92	4.13	3.4	3.43			78.81				0.39	4.83	0.87	19.35		610.04	676.97	19.8	69.24	8.87	31.97	183.02		308.65	812.99		24.94		768.17
CAMD-021-WAM	plasma	control	control	12.67	81.22	265.29		67.69	81.72	17.09	51.36	49.73	12.28	7.38				0.43	1.97		1.53	14.89			4.51	6.71			5.86		389.67	359.12	9.42	451.51	3.04	30.46	140.6	67.01	463.15	979.03		8.77	18.71	114.92
CAMD-022-LSK	plasma	control	control	26.43	89.98	217.82		795.12	193.27	10.08	131.9	31.93	34.53					1.51	19.65	25.03		20.65			12.56	1.06	5.23		12.47		198.62	474.34	21.05	704.39	6.98	55.25	288.7	24.75	1045.78	1449		10.71		883.85
CAMD-023-TKH	plasma	control	control		94.06	71.06		88.94	42.51		253.65		4.78	1.09				3.4	2.75			12.67				1.14	0.78	2.46	1.05		31.35	177.74	9.91	133.61		10.36	364.02	58.15	459.24	1329.14				85.59
CAMD-024-QAT	plasma	control	control	19.43	99.59	203.78	16.66	166.16	66.95	25.26	121.56	34.03	111.54	0.75	12.09	24.14	14.43	0.67	56.49	76.67	2.59	24.85	1.82				7.24		19.81		144.77	387.96	16.78	539.29	9.86	74.34	150.76	60.37	234.61	480.38	0.84	7.81	9.53	1049.21
CAMD-025-MAB	plasma	control	control	93.05	126.57	126.21		118.9	83.01	14.68	597.8	42.09	87.63	1.75		4.38		4.57	16.5	18.74	0.11	40.98	1.97	0.89		1.88	4.3	0.52	19.15		174.47	174.65	20.74	1227.72	10.14	77.65	2331.7	2336.21	2383.04			10.24		2784.05
CAMD-026-TKW	plasma	control	control		69.42	51.67		67.69	66.95		111.73	29.79	17.05	2.09					4.48			5.66		0.04		1.3			8.74	1.45	197.91	454.35	4.71	215.09	1.35	23.24	95.67	68.47	881.57	1261.41		8.19		326.63
CAMD-027-YJH	plasma	control	control	12.45	198.27	124.77	40.97	82.22	33.64	17.09	180.2	31.93	49.15	0.75		7.29			31.96	14.35		6.88				1.47	6.69	0.87	16.37	1.45	108.41	395.01	29.64	515.35	11.68	68.08	329.46	64.07	937.43	1062.14		6.36		444.38
CAMD-028-CKH	plasma	control	control	15.43	68.81	99.69	73.46	107.52	64.12		131.9	31.93	32.71	2.25		1.52		1.03	14.92		1.47	17.08				1.63	4.04		6.32	2.04	120.07	391.57	19.48	247.33	6.57	29.36	227.21	119.32	393.8	1925.19		3.38	6.06	259.4
CAMD-029-LSH	plasma	control	control	16.15	79.75	68.85		95.37	104.98	6.11	139.46	15.72	26.36	2.09		6.05			15.39		1	14.16				1.14			5.59		89.77	403.19	13.4	279.21	11.37	23.49	96.02		337.65	719.07		5.55	30.5	198.5
CAMD-030-WSS	plasma	control	control	128.65	87.07	146.66	111.15	78.74	291.08	15.17	115.93	27.6	90.42	2.09	16.64	19.29	15.43	1.75	37.07	372.16	5.12	26.58	3.73		6.25		14.32	8.33	16.96	0.84	103.65	366.13	6.71	665.27	14.71	64.24	218.75	103.4	624.33	944.21	2.63	13.6		444.38
CAMD-031-EBH	plasma	control	control		33.69			82.22	23.65	13.69	62.28	1.29	22.44	6.06	8.26	2.01		1.51	9.22		0.46	50.05				0.43	6.86	2.46	10.87		715.5	339.44	21.36	744.63	19.53	14.23	64.12		341.51	702.93		12.37		103.73
CAMD-032-SBH	plasma	control	control		101.72	56.96		113.29	69.73		205.56	19.49	11.1					1.39	0.59			14.89				2.38			5.4		175.4	385.12	17.82	797.32		15.5	373.3	314.63	831.28	1003.14		6.36
CAMD-033-OTS	plasma	control	control	20.03	86.15	18.88					87.79		15.55					0.79	12.41	53.75		14.53				0.35		1.6	6.81		262.22	553.33	6.08	444.01	5.12	11.84	17.26			430.69		6.47		173.08
CAMD-034-TKH	plasma	control	control		43.88	175.72	132.88	75.16	97.88	14.19	112.26	42.09	56.81		3.65	2.01		3.05	46.71	25.03	1.35	36.36	1.97	0.21		0.51	1.8	2.8	24.11		491.39	350.97	21.97	655.53	3.62	29.58	166.84		758.03	1067.5		10.76	8.16	598.32
CAMD-035-LSC	plasma	control	control	7.52	64.59	92.69		41.29	89.33	7.87	65.66		8.73					3.87				19.94				0.31		3.12	6.28		135.23	185.89	10.84	26.33	1.43	14.87	139.72	37.57	495.52	965.64	0.14	3.21		103.73
CAMD-036-TGK	plasma	control	control		49.02	54.36		71.48	102.63	23.5	94.42	10.21	26.66	3.91		8.78		4.8	57.57	14.35		17.8			24.98	1.22		1.86	26.47		203.03	385.6	13.8	596.89	3.27	22.74	183.06	110.35	867	1261.41		6.53		214.54
CAMD-037-CMM	plasma	control	control	11.32	109.36	83.36	41.43	71.48	85.56	61.77	110.66	25.36	27.11	3.91		5.4		0.91	23.34	119.63	0.7	23.46	1.07	0.04	6.79	1.06	28.87		13.13	0.2	3702.51	507.51	19.8	462.58	7.57	37.86	193.61		521.54	1008.5		13.5		503.19
CAMD-038-LSK	plasma	control	control		65.91	42.9		85.62	97.88	3.51	94.42	5.42	42.43	0.07					25.55	33.05	0.82	17.8				0.98	11.89	12.42	10.18		176.14	327.42	14.58	505.75	5.61	73.22	343.18	156.54	720.57	1272.23		8.77		516.13
CAMD-039-OLH	plasma	control	control	18.49	21.69	96.24		41.29	103.81	15.17	216.69	25.36	35.89			4.38	28.16	3.16	40.17	38.86	0.41	21.71	1.22			3.31			15.48		110.87	448.16	18.82	419.85	10.86	31.54	496.96	152.53	801.31	1223.58		4.62	2.36	833.1
CAMD-040-TH	plasma	control	control	92.32	61.91	509.46	191.87	129.67	304.19	37.82	175.77	1204.57	294.1	6.39	38.76	42.14	51.5	20.01	166.96	190.3	3.35	92.46	67.67			1.14	7.12	49.81	71.28	1.3	306.83	354.78	33.53	899.42	44.9	200.35	83.75	505.88	458.17	896.01	10.99	18.87	110.83	6018.17
CAMD-041-QKY	plasma	control	control	38.67	92.32	106.35		23.25	52.22	8.43	52.22		11.69			3.65		0.55	6.29			19.23					0.36	2.69	3.55		65.56	204.58	14.96	123.88	2.41	25.69	216.89		269.74	676.01		2.06		320.23
CAMD-049-CNK	plasma	control	control	20.44	104.99	91.52		141.33	13.36	7.87	207.72	8.19	9.63			0.3			4.32	45.91		1.13			1.2				3.16		337.36	218.87		815.16	4.76	23.89	277.12	1208.08	918.33	102.5		8.51		252.77
CAMD-050-LKH	plasma	control	control	2.34	123.57	34.47		34.67			63.49		5.5			3.2			1.33			6.1					0.31		1.73		314.55	288.55		309.13		26.2	190.65	149.27	5.82	33.69		3.3		49.26
CAMD-42-CSH	plasma	control	control	15.55	311.9	78.16		61.54	35.88	13.31	186.76	23.98	19.89	2.95	11.57	8.32	0.06	1.32	9.47		1.7	12.45	0.35	0.16		1.59	2.99	2.23	11.05	0.52	216.32	411.86		549.06	9.38	25.06	647.75	489.96	408.61	1465.8		6.42		270.74
CAMD-43-KAS	plasma	control	control		198.7	41.03		47.66	26.46	8.87	207.19	14.63	5.61	2.27	4.8	4.05		0.96	2.03		0.75	22.19			0.61	0.72			2.77	0.15	549.15	355.17		443.96	4.01	33.77	438.44	81.67	503.91	478.3		6.19
CAMD-44-TBL	plasma	control	control	9.94	242.48	79.64		85.19	43.2	16.65	497.19	32.88	8.78	3.3	13.16	8.32		2.92	5.35	2.31	2.18	37.05	0.7	0.67	8.05	1.26	1.93	3.89	5.7	1.09	400.74	418.49		477.89	6.08	23.8	826.54	3811.76	3514.49	1360.76		9.78		152
CAMD-45-TKH	plasma	control	control	7.06	152.2	70.48	22.95	69.91	28.09	13.31	125.57	35.05	19.49	2.95	19.28	8.93		2.43	6.01		2.34	14.84	1.36	0.67	4.69	1.59	2.99	2.68	3.51	1.46	580.82	395.54		588.43	8.4	13.01	351.03	109.81	361.71	352.95		7.52		152
CAMD-46-LTH	plasma	control	control		107.92	25.87		42.52	15.91	6.65	108.02	12.19	3.24	2.27		2.83		0.47	0.19		0.9					0.72	0.11		7.01	0.15	285.24	384.74		533.9	1.43	11.27	326.43	97.85	534.89	497.34		8.38		32.88
CAMD-47-TSG	plasma	control	control	8.08	162.43	36.42		47.66	29.69	6.65	159.54	15.83	5.22	1.59	0.83	4.05		0.96	0.9		0.75	15.52			0.61	0.67	0.77		8.25		403.99	499.45		249.73	1.43	12.15	536.48	346.15	462.11	1005.9		7.99
CAMD-48-NSH	plasma	control	control	68.77	149.74	85.4		52.51	96.95	8.87	63.79	14.63	37.39	0.21	4.8	13.84			19.86	168.07	12.34		10.67			0.94	12.38		7.57	0.34	327.38	438.85		602.87	17	58.47	413.2	426.09	617.11	527.26	0.3	8.14		514.83
